# Supplementary material for: Optimal bus bridging service for urban rail transit disruptions with stochastic passenger demand
Source: PLoS One. 2025 Oct 7;20(10):e0333686. doi: 10.1371/journal.pone.0333686 (PMC12503319; doi:10.1371/journal.pone.0333686)
Supplement: S1 File — (XLSX) [file pone.0333686.s001.xlsx]

## Sheet: 5.1 
Time Period	Starting and Ending Stations		Xi'an Metro Line 2	地铁2号线	地铁2号线	地铁2号线	地铁2号线	地铁2号线	地铁2号线	地铁2号线	地铁2号线	地铁2号线	地铁2号线	地铁2号线	地铁2号线	地铁2号线	地铁2号线	地铁2号线	地铁2号线	地铁2号线	地铁2号线	地铁2号线	地铁2号线	地铁2号线
			North Passenger Station	Beiyuan	Sports Park	Administrative Center	Fengcheng 5th Road	City Library	Daming Palace West	Longshouyuan	Anyuanmen	North Street	Bell Tower	Yongningmen	Nanshaomen	Stadium	Xiaozhai	Weiyi Street	Convention and Exhibition Center	Sanyao	Fengxiyuan	Aerospace City	Weiqu South	Total
08:00 - 09:00	Xi'an Metro Line 2	North Passenger Station	253	45	75	85	50	76	42	42	36	54	108	29	21	13	41	13	34	64	15	24	37	1157
08:00 - 09:00	地铁2号线	Beiyuan	145	19	7	30	34	42	28	18	4	32	82	49	13	13	38	7	14	25	9	17	20	646
08:00 - 09:00	地铁2号线	Sports Park	374	24	39	33	48	86	43	45	39	97	123	73	34	32	91	24	73	118	20	36	84	1536
08:00 - 09:00	地铁2号线	Administrative Center	122	9	14	30	4	16	17	13	7	39	56	36	17	12	34	5	16	44	6	17	25	539
08:00 - 09:00	地铁2号线	Fengcheng 5th Road	220	15	44	10	24	45	16	27	10	67	112	75	29	45	92	30	47	48	14	27	48	1045
08:00 - 09:00	地铁2号线	City Library	231	30	80	40	26	24	11	27	16	67	112	79	47	51	83	27	61	49	9	24	43	1137
08:00 - 09:00	地铁2号线	Daming Palace West	270	22	82	69	61	33	17	23	23	88	182	105	50	62	119	23	69	42	22	32	36	1430
08:00 - 09:00	地铁2号线	Longshouyuan	273	30	84	89	65	61	21	19	6	93	214	150	74	82	171	37	81	64	39	60	66	1779
08:00 - 09:00	地铁2号线	Anyuanmen	176	19	41	30	43	29	26	10	14	26	82	49	41	64	111	17	72	45	16	22	40	973
08:00 - 09:00	地铁2号线	North Street	158	11	32	18	30	25	22	17	6	56	34	23	17	21	86	11	25	35	8	32	51	718
08:00 - 09:00	地铁2号线	Bell Tower	267	24	65	27	38	27	33	29	17	19	24	63	24	7	155	14	38	26	14	19	58	988
08:00 - 09:00	地铁2号线	Yongningmen	206	15	43	23	40	28	26	37	9	14	23	11	7	16	66	18	37	35	7	31	65	757
08:00 - 09:00	地铁2号线	Nanshaomen	148	4	26	21	21	10	29	18	10	13	32	8	47	10	58	11	23	25	15	38	47	614
08:00 - 09:00	地铁2号线	Stadium	188	5	28	18	25	17	24	6	5	15	21	22	5	24	26	6	24	18	11	21	64	573
08:00 - 09:00	地铁2号线	Xiaozhai	232	4	39	10	12	23	33	25	9	23	65	26	10	7	44	6	14	39	14	19	85	739
08:00 - 09:00	地铁2号线	Weiyi Street	306	19	48	34	28	33	38	30	9	31	88	41	33	29	88	22	28	32	16	41	87	1081
08:00 - 09:00	地铁2号线	Convention and Exhibition Center	630	15	84	39	48	54	53	50	29	57	104	76	47	51	103	9	39	23	23	38	107	1679
08:00 - 09:00	地铁2号线	Sanyao	446	17	57	29	25	31	73	31	8	46	96	44	27	52	172	18	36	32	18	27	61	1346
08:00 - 09:00	地铁2号线	Fengxiyuan	326	20	45	34	32	27	34	42	20	59	99	72	71	98	293	54	169	69	24	12	65	1665
08:00 - 09:00	地铁2号线	Aerospace City	704	17	66	32	45	53	78	46	46	97	200	88	67	93	351	39	131	67	12	33	72	2337
08:00 - 09:00	地铁2号线	Weiqu South	814	24	91	48	49	77	159	64	26	114	244	130	88	140	472	93	185	291	56	55	72	3292
08:00 - 09:00	地铁2号线	Total	6489	388	1090	749	748	817	823	619	349	1107	2101	1249	769	922	2694	484	1216	1191	368	625	1233	26031
09:00 - 10:00	Xi'an Metro Line 2	North Passenger Station	317	55	151	117	123	171	103	111	57	127	425	93	51	50	160	60	79	155	34	62	86	2587
09:00 - 10:00	地铁2号线	Beiyuan	103	29	13	37	22	39	19	29	13	39	60	23	9	10	32	7	17	30	8	14	55	608
09:00 - 10:00	地铁2号线	Sports Park	288	22	58	45	46	101	47	63	40	91	165	68	33	36	101	18	68	112	12	59	115	1588
09:00 - 10:00	地铁2号线	Administrative Center	111	14	15	27	6	21	16	23	11	42	100	39	11	12	61	14	13	38	8	20	47	649
09:00 - 10:00	地铁2号线	Fengcheng 5th Road	199	20	44	14	29	29	24	26	12	64	125	49	35	26	69	21	54	32	7	37	44	960
09:00 - 10:00	地铁2号线	City Library	248	21	53	39	19	42	16	21	17	55	149	72	33	27	84	37	53	48	23	41	70	1168
09:00 - 10:00	地铁2号线	Daming Palace West	233	17	58	45	31	31	38	22	17	85	154	69	45	41	123	29	46	57	9	42	55	1247
09:00 - 10:00	地铁2号线	Longshouyuan	236	28	68	40	51	50	19	42	19	85	205	89	61	43	149	32	86	58	39	45	102	1547
09:00 - 10:00	地铁2号线	Anyuanmen	135	17	28	24	25	22	17	19	24	30	110	61	29	30	73	16	38	35	22	23	53	831
09:00 - 10:00	地铁2号线	North Street	145	21	39	20	28	39	55	40	12	53	50	20	30	20	106	11	32	42	26	27	60	876
09:00 - 10:00	地铁2号线	Bell Tower	247	18	39	26	29	37	35	42	16	13	60	114	32	10	234	17	48	35	19	31	117	1219
09:00 - 10:00	地铁2号线	Yongningmen	180	11	48	23	40	30	20	27	15	15	48	31	6	7	66	16	36	30	19	32	62	762
09:00 - 10:00	地铁2号线	Nanshaomen	119	10	28	16	23	27	32	19	9	15	29	22	47	7	51	11	24	17	17	31	56	610
09:00 - 10:00	地铁2号线	Stadium	153	17	22	16	17	14	15	17	12	20	27	23	9	32	50	8	27	26	23	31	62	621
09:00 - 10:00	地铁2号线	Xiaozhai	211	8	51	30	18	22	31	25	12	25	102	71	14	5	71	10	20	25	15	35	94	895
09:00 - 10:00	地铁2号线	Weiyi Street	281	18	56	20	13	34	28	43	16	35	102	65	42	25	105	21	19	33	11	20	69	1056
09:00 - 10:00	地铁2号线	Convention and Exhibition Center	581	20	93	30	35	31	52	43	15	43	103	106	36	40	108	8	37	23	21	28	101	1554
09:00 - 10:00	地铁2号线	Sanyao	461	29	75	22	29	40	71	43	6	57	95	47	29	40	176	23	39	55	12	31	76	1456
09:00 - 10:00	地铁2号线	Fengxiyuan	307	15	62	24	25	35	43	30	12	53	124	74	52	68	167	61	68	53	23	10	60	1366
09:00 - 10:00	地铁2号线	Aerospace City	609	24	100	36	26	54	77	42	35	97	243	110	82	69	250	44	83	100	14	43	74	2212
09:00 - 10:00	地铁2号线	Weiqu South	918	34	171	48	48	92	121	55	48	112	265	102	57	59	381	84	132	280	45	85	75	3212
09:00 - 10:00	地铁2号线	Total	6082	448	1272	699	683	961	879	782	418	1156	2741	1348	743	657	2617	548	1019	1284	407	747	1533	27024

## Sheet: 5.2
Time Period	Starting and Ending Stations		Xi'an Metro Line 2	地铁2号线	地铁2号线	地铁2号线	地铁2号线	地铁2号线	地铁2号线	地铁2号线	地铁2号线	地铁2号线	地铁2号线	地铁2号线	地铁2号线	地铁2号线	地铁2号线	地铁2号线	地铁2号线	地铁2号线	地铁2号线	地铁2号线	地铁2号线	地铁2号线
			North Passenger Station	Beiyuan	Sports Park	Administrative Center	Fengcheng 5th Road	City Library	Daming Palace West	Longshouyuan	Anyuanmen	North Street	Bell Tower	Yongningmen	Nanshaomen	Stadium	Xiaozhai	Weiyi Street	Convention and Exhibition Center	Sanyao	Fengxiyuan	Aerospace City	Weiqu South	Total
08:00 - 09:00	Xi'an Metro Line 2	North Passenger Station	116	17	38	33	40	40	26	20	12	29	61	14	15	11	28	13	19	11	9	7	22	581
08:00 - 09:00	地铁2号线	Beiyuan	122	18	7	32	21	35	26	12	8	57	66	24	11	13	28	3	17	7	9	13	37	566
08:00 - 09:00	地铁2号线	Sports Park	258	7	27	33	41	76	40	48	35	126	137	76	31	54	100	19	39	27	14	25	52	1265
08:00 - 09:00	地铁2号线	Administrative Center	92	4	8	15	1	11	15	14	13	42	74	21	20	8	28	1	26	15	5	7	35	455
08:00 - 09:00	地铁2号线	Fengcheng 5th Road	228	10	25	6	18	25	15	31	11	77	109	104	32	45	106	15	34	8	5	18	35	957
08:00 - 09:00	地铁2号线	City Library	213	21	48	45	16	20	22	34	14	84	117	78	42	42	98	31	49	25	10	17	60	1086
08:00 - 09:00	地铁2号线	Daming Palace West	241	9	50	60	49	41	16	24	20	106	202	105	47	59	117	29	63	39	16	22	31	1346
08:00 - 09:00	地铁2号线	Longshouyuan	328	19	80	82	59	64	11	14	15	76	190	158	87	86	178	39	69	33	20	37	68	1713
08:00 - 09:00	地铁2号线	Anyuanmen	157	16	37	19	37	37	19	6	14	19	97	57	37	50	112	18	48	15	14	20	50	879
08:00 - 09:00	地铁2号线	North Street	171	7	25	19	20	29	13	17	10	45	20	62	13	16	75	12	30	13	10	21	52	680
08:00 - 09:00	地铁2号线	Bell Tower	266	4	45	22	38	22	29	25	5	13	93	75	23	17	219	19	50	20	27	28	92	1132
08:00 - 09:00	地铁2号线	Yongningmen	228	6	29	22	30	26	19	26	16	15	39	27	6	15	70	17	34	14	10	35	43	727
08:00 - 09:00	地铁2号线	Nanshaomen	108	5	23	16	20	17	17	24	4	10	57	29	32	5	61	16	30	6	11	30	42	563
08:00 - 09:00	地铁2号线	Stadium	153	5	17	6	33	18	20	16	6	9	32	48	13	29	35	9	18	21	7	14	59	568
08:00 - 09:00	地铁2号线	Xiaozhai	202	1	13	9	9	14	17	16	9	41	86	60	7	9	37	2	19	11	14	32	86	694
08:00 - 09:00	地铁2号线	Weiyi Street	198	12	41	29	27	33	17	21	10	30	110	56	30	32	98	20	28	16	20	37	69	934
08:00 - 09:00	地铁2号线	Convention and Exhibition Center	457	13	41	31	40	44	34	44	25	52	89	90	31	49	111	4	20	14	25	42	88	1344
08:00 - 09:00	地铁2号线	Sanyao	276	12	36	10	20	27	29	22	9	43	83	49	31	52	148	11	22	9	10	19	39	957
08:00 - 09:00	地铁2号线	Fengxiyuan	267	8	29	21	38	21	20	33	19	51	89	89	64	74	299	61	168	37	26	11	60	1485
08:00 - 09:00	地铁2号线	Aerospace City	385	8	35	32	38	48	37	26	27	91	164	88	73	82	358	53	109	47	10	21	66	1798
08:00 - 09:00	地铁2号线	Weiqu South	426	18	52	25	35	64	30	55	33	101	209	138	54	108	436	93	133	101	41	70	54	2276
08:00 - 09:00	地铁2号线	Total	4892	220	706	567	630	712	472	528	315	1117	2124	1448	699	856	2742	485	1025	489	313	526	1140	22006
09:00 - 10:00	Xi'an Metro Line 2	North Passenger Station	167	31	90	70	80	93	79	86	38	113	385	126	47	28	159	34	75	49	18	53	93	1914
09:00 - 10:00	地铁2号线	Beiyuan	88	12	18	39	22	43	16	19	17	23	113	56	26	6	50	16	17	3	0	9	43	636
09:00 - 10:00	地铁2号线	Sports Park	254	9	42	28	45	101	34	29	27	114	228	103	37	40	80	21	53	38	13	27	139	1462
09:00 - 10:00	地铁2号线	Administrative Center	78	9	9	27	3	17	17	11	15	46	145	59	16	18	71	5	18	16	8	10	38	636
09:00 - 10:00	地铁2号线	Fengcheng 5th Road	225	11	26	12	25	36	22	22	17	73	151	88	40	22	69	26	28	22	7	29	79	1030
09:00 - 10:00	地铁2号线	City Library	215	15	26	24	19	32	14	21	17	79	186	127	50	34	96	21	58	26	11	30	64	1165
09:00 - 10:00	地铁2号线	Daming Palace West	204	13	48	37	33	33	32	23	24	92	227	96	39	41	93	20	55	38	18	26	54	1246
09:00 - 10:00	地铁2号线	Longshouyuan	295	20	61	57	41	56	15	34	11	139	261	154	61	29	132	36	67	40	28	36	106	1679
09:00 - 10:00	地铁2号线	Anyuanmen	169	13	33	21	25	21	12	7	21	39	124	68	41	35	100	11	42	21	15	27	80	925
09:00 - 10:00	地铁2号线	North Street	148	12	30	32	25	26	43	32	4	55	79	104	37	14	158	11	25	22	15	27	116	1015
09:00 - 10:00	地铁2号线	Bell Tower	289	13	61	19	25	30	32	27	15	18	169	204	45	25	250	26	57	21	21	41	130	1518
09:00 - 10:00	地铁2号线	Yongningmen	168	9	25	19	22	27	20	19	2	21	58	69	4	15	122	12	46	22	13	15	66	774
09:00 - 10:00	地铁2号线	Nanshaomen	114	10	17	7	17	20	17	14	7	32	76	40	35	7	66	9	31	17	20	25	56	637
09:00 - 10:00	地铁2号线	Stadium	140	3	15	11	15	17	22	17	7	19	82	51	9	27	36	11	17	25	11	18	52	605
09:00 - 10:00	地铁2号线	Xiaozhai	177	8	36	12	18	20	13	18	10	30	243	122	22	11	68	19	23	16	19	21	89	995
09:00 - 10:00	地铁2号线	Weiyi Street	158	13	32	16	22	16	19	31	12	34	121	91	37	22	101	22	17	32	21	35	54	906
09:00 - 10:00	地铁2号线	Convention and Exhibition Center	425	12	55	28	27	32	39	34	24	73	164	125	34	39	128	11	39	8	14	21	120	1452
09:00 - 10:00	地铁2号线	Sanyao	263	8	27	17	17	11	23	26	9	57	128	67	35	40	123	21	20	34	9	18	71	1024
09:00 - 10:00	地铁2号线	Fengxiyuan	238	14	30	20	19	21	31	31	7	63	142	84	49	71	180	51	71	38	20	17	56	1253
09:00 - 10:00	地铁2号线	Aerospace City	442	9	87	16	41	39	29	20	24	83	256	175	81	48	262	50	84	75	11	41	68	1941
09:00 - 10:00	地铁2号线	Weiqu South	486	18	81	36	29	43	42	41	24	81	310	155	78	55	367	67	116	158	39	49	95	2370
09:00 - 10:00	地铁2号线	Total	4743	262	849	548	570	734	571	562	332	1284	3648	2164	823	627	2711	500	959	721	331	575	1669	25183

## Sheet: 5.3
Time Period	Starting and Ending Stations		Xi'an Metro Line 2	地铁2号线	地铁2号线	地铁2号线	地铁2号线	地铁2号线	地铁2号线	地铁2号线	地铁2号线	地铁2号线	地铁2号线	地铁2号线	地铁2号线	地铁2号线	地铁2号线	地铁2号线	地铁2号线	地铁2号线	地铁2号线	地铁2号线	地铁2号线	地铁2号线
			North Passenger Station	Beiyuan	Sports Park	Administrative Center	Fengcheng 5th Road	City Library	Daming Palace West	Longshouyuan	Anyuanmen	North Street	Bell Tower	Yongningmen	Nanshaomen	Stadium	Xiaozhai	Weiyi Street	Convention and Exhibition Center	Sanyao	Fengxiyuan	Aerospace City	Weiqu South	Total
08:00 - 09:00	Xi'an Metro Line 2	North Passenger Station	88	17	54	47	41	33	14	21	12	38	49	17	18	12	24	4	12	17	10	12	16	556
08:00 - 09:00	地铁2号线	Beiyuan	81	20	12	26	30	38	20	32	11	32	64	29	13	19	45	12	11	14	6	7	23	545
08:00 - 09:00	地铁2号线	Sports Park	170	4	22	30	40	57	35	47	28	122	115	55	39	30	101	18	43	23	11	23	52	1065
08:00 - 09:00	地铁2号线	Administrative Center	65	9	13	25	2	8	15	14	7	46	61	27	14	16	39	5	18	12	10	16	17	439
08:00 - 09:00	地铁2号线	Fengcheng 5th Road	151	12	36	4	12	22	16	38	11	83	122	67	30	43	78	15	40	20	5	10	42	857
08:00 - 09:00	地铁2号线	City Library	168	29	64	45	17	24	5	36	12	66	110	78	24	51	75	21	42	16	12	17	60	972
08:00 - 09:00	地铁2号线	Daming Palace West	171	18	45	52	43	30	13	23	16	88	182	107	34	71	103	23	43	33	13	26	28	1162
08:00 - 09:00	地铁2号线	Longshouyuan	250	16	68	71	70	50	16	21	13	77	225	157	94	89	189	26	67	36	12	34	83	1664
08:00 - 09:00	地铁2号线	Anyuanmen	129	11	32	28	46	26	24	19	10	18	142	60	32	66	102	14	48	19	14	21	40	901
08:00 - 09:00	地铁2号线	North Street	141	7	14	8	27	27	25	26	1	40	43	60	24	12	93	4	28	23	6	9	47	665
08:00 - 09:00	地铁2号线	Bell Tower	289	11	32	24	31	23	24	32	8	9	24	75	21	11	165	14	33	15	15	25	89	970
08:00 - 09:00	地铁2号线	Yongningmen	154	8	24	21	34	17	17	20	6	13	30	24	3	11	63	12	28	18	8	20	59	590
08:00 - 09:00	地铁2号线	Nanshaomen	94	6	10	12	13	15	16	19	6	15	26	16	45	3	52	9	26	14	11	16	38	462
08:00 - 09:00	地铁2号线	Stadium	106	4	16	11	15	14	17	8	9	12	43	35	9	18	34	8	19	8	12	18	39	455
08:00 - 09:00	地铁2号线	Xiaozhai	170	14	19	10	15	12	20	9	4	18	108	46	6	3	52	4	18	15	9	23	80	655
08:00 - 09:00	地铁2号线	Weiyi Street	148	13	29	23	24	29	22	19	11	31	90	59	34	29	96	17	26	18	17	35	45	815
08:00 - 09:00	地铁2号线	Convention and Exhibition Center	234	9	31	37	37	48	24	39	17	39	111	96	45	46	114	7	18	7	21	21	92	1093
08:00 - 09:00	地铁2号线	Sanyao	142	16	34	15	22	20	15	17	8	42	97	43	27	42	126	13	28	12	7	20	54	800
08:00 - 09:00	地铁2号线	Fengxiyuan	105	8	14	32	26	24	25	27	17	41	95	81	59	84	293	51	162	60	13	7	42	1266
08:00 - 09:00	地铁2号线	Aerospace City	272	12	34	27	31	45	31	25	28	87	157	100	78	99	371	45	115	64	19	20	43	1703
08:00 - 09:00	地铁2号线	Weiqu South	231	11	49	16	33	47	30	37	17	69	183	126	54	106	398	82	136	107	32	61	62	1887
08:00 - 09:00	地铁2号线	Total	3359	255	652	564	609	609	424	529	252	986	2077	1358	703	861	2613	404	961	551	263	441	1051	19522
09:00 - 10:00	Xi'an Metro Line 2	North Passenger Station	142	48	88	97	76	86	79	62	46	124	379	134	47	28	217	27	45	45	15	50	103	1938
09:00 - 10:00	地铁2号线	Beiyuan	65	21	14	38	18	40	23	9	18	42	122	64	8	9	34	4	19	10	7	9	30	604
09:00 - 10:00	地铁2号线	Sports Park	169	6	24	21	29	101	35	45	28	123	215	82	41	29	100	12	57	37	9	30	81	1274
09:00 - 10:00	地铁2号线	Administrative Center	59	3	15	23	10	25	6	21	11	36	115	31	14	10	27	3	21	11	2	14	44	501
09:00 - 10:00	地铁2号线	Fengcheng 5th Road	118	11	22	14	23	21	25	31	20	43	211	93	31	28	69	20	21	12	13	15	51	892
09:00 - 10:00	地铁2号线	City Library	176	19	32	35	16	27	20	18	10	56	139	104	40	31	74	20	32	19	15	22	51	956
09:00 - 10:00	地铁2号线	Daming Palace West	130	9	27	32	23	29	23	25	20	55	193	155	52	28	95	22	35	39	11	24	54	1081
09:00 - 10:00	地铁2号线	Longshouyuan	166	17	38	42	25	34	10	30	6	69	273	143	66	35	129	18	60	29	26	35	85	1336
09:00 - 10:00	地铁2号线	Anyuanmen	123	12	21	19	19	21	12	15	29	21	162	83	34	18	85	12	32	23	9	26	47	823
09:00 - 10:00	地铁2号线	North Street	129	12	40	23	27	27	21	38	5	39	69	104	34	16	124	14	37	16	11	28	57	871
09:00 - 10:00	地铁2号线	Bell Tower	278	14	35	28	22	28	40	47	19	17	80	270	35	15	286	18	38	7	15	26	155	1473
09:00 - 10:00	地铁2号线	Yongningmen	171	7	30	16	18	29	17	18	5	14	63	55	7	12	111	12	41	22	12	9	75	744
09:00 - 10:00	地铁2号线	Nanshaomen	77	8	9	4	28	16	23	15	3	18	105	41	53	1	58	6	40	17	6	18	39	585
09:00 - 10:00	地铁2号线	Stadium	83	12	10	7	10	17	14	13	0	5	51	61	12	36	37	9	15	17	6	18	23	456
09:00 - 10:00	地铁2号线	Xiaozhai	142	6	25	8	13	20	24	20	11	28	246	176	17	8	68	10	22	31	10	13	96	994
09:00 - 10:00	地铁2号线	Weiyi Street	143	2	32	14	22	18	20	22	10	22	114	79	36	20	86	22	15	30	7	25	78	817
09:00 - 10:00	地铁2号线	Convention and Exhibition Center	231	11	38	19	35	38	26	19	11	31	131	147	39	21	90	8	30	14	12	23	83	1057
09:00 - 10:00	地铁2号线	Sanyao	141	8	23	9	12	12	32	11	8	33	105	40	44	24	108	9	17	23	9	16	49	733
09:00 - 10:00	地铁2号线	Fengxiyuan	144	3	30	16	20	22	32	27	8	30	143	68	54	46	122	40	57	24	9	10	26	931
09:00 - 10:00	地铁2号线	Aerospace City	234	13	59	11	35	38	39	29	15	48	196	125	72	54	196	48	50	79	12	54	45	1452
09:00 - 10:00	地铁2号线	Weiqu South	231	11	67	27	37	39	45	31	29	80	273	167	74	25	253	64	96	133	36	41	91	1850
09:00 - 10:00	地铁2号线	Total	3152	253	679	503	518	688	566	546	312	934	3385	2222	810	494	2369	398	780	638	252	506	1363	21368

## Sheet: 5.4
Time Period	Starting and Ending Stations		Xi'an Metro Line 2	地铁2号线	地铁2号线	地铁2号线	地铁2号线	地铁2号线	地铁2号线	地铁2号线	地铁2号线	地铁2号线	地铁2号线	地铁2号线	地铁2号线	地铁2号线	地铁2号线	地铁2号线	地铁2号线	地铁2号线	地铁2号线	地铁2号线	地铁2号线	地铁2号线
			North Passenger Station	Beiyuan	Sports Park	Administrative Center	Fengcheng 5th Road	City Library	Daming Palace West	Longshouyuan	Anyuanmen	North Street	Bell Tower	Yongningmen	Nanshaomen	Stadium	Xiaozhai	Weiyi Street	Convention and Exhibition Center	Sanyao	Fengxiyuan	Aerospace City	Weiqu South	Total
08:00 - 09:00	Xi'an Metro Line 2	North Passenger Station	129	17	58	37	33	60	19	38	25	27	40	15	21	7	29	18	23	21	16	27	25	685
08:00 - 09:00	地铁2号线	Beiyuan	105	16	12	40	49	62	28	27	13	45	82	33	19	7	40	8	19	10	5	7	34	661
08:00 - 09:00	地铁2号线	Sports Park	212	9	34	30	37	97	37	72	34	129	131	52	47	42	117	19	39	31	14	24	62	1269
08:00 - 09:00	地铁2号线	Administrative Center	85	7	15	26	0	21	13	15	10	31	57	31	22	11	42	5	16	9	5	10	29	460
08:00 - 09:00	地铁2号线	Fengcheng 5th Road	226	15	32	8	9	28	19	35	15	115	130	72	48	38	95	15	49	18	15	16	36	1034
08:00 - 09:00	地铁2号线	City Library	234	36	75	56	14	22	12	45	18	68	154	103	49	65	80	16	59	24	22	17	47	1216
08:00 - 09:00	地铁2号线	Daming Palace West	184	19	60	55	67	48	22	22	28	106	207	98	60	60	120	26	72	35	14	23	35	1361
08:00 - 09:00	地铁2号线	Longshouyuan	274	13	87	91	91	90	16	26	6	95	262	157	97	87	213	38	87	33	18	28	81	1890
08:00 - 09:00	地铁2号线	Anyuanmen	145	7	38	33	44	57	21	9	9	23	114	63	52	64	105	12	67	18	23	31	44	979
08:00 - 09:00	地铁2号线	North Street	284	6	27	16	33	38	31	30	2	46	22	66	19	15	82	12	27	14	9	20	47	846
08:00 - 09:00	地铁2号线	Bell Tower	667	8	37	30	44	36	34	34	11	7	32	77	7	13	133	14	18	17	16	27	56	1318
08:00 - 09:00	地铁2号线	Yongningmen	186	7	22	23	28	24	17	32	8	9	30	39	3	14	74	13	41	20	13	22	69	694
08:00 - 09:00	地铁2号线	Nanshaomen	160	6	17	17	18	21	22	22	7	20	45	28	40	3	43	12	36	15	13	26	28	599
08:00 - 09:00	地铁2号线	Stadium	125	7	19	14	17	20	21	14	7	15	22	27	19	22	24	5	28	6	13	18	43	486
08:00 - 09:00	地铁2号线	Xiaozhai	238	8	18	8	11	15	13	11	9	22	63	68	12	1	59	5	21	12	15	28	61	698
08:00 - 09:00	地铁2号线	Weiyi Street	175	9	34	35	29	46	30	28	14	40	82	42	38	36	78	13	19	22	23	36	51	880
08:00 - 09:00	地铁2号线	Convention and Exhibition Center	287	12	30	43	44	68	39	38	18	53	119	87	43	47	126	3	13	11	16	22	92	1211
08:00 - 09:00	地铁2号线	Sanyao	144	7	21	17	25	28	29	26	14	42	88	80	47	59	150	24	34	15	12	13	50	925
08:00 - 09:00	地铁2号线	Fengxiyuan	163	8	28	34	26	37	26	31	18	63	125	96	84	108	289	67	192	51	15	9	47	1517
08:00 - 09:00	地铁2号线	Aerospace City	243	16	49	27	43	49	27	43	28	82	223	93	91	102	339	52	118	63	13	36	60	1797
08:00 - 09:00	地铁2号线	Weiqu South	248	7	56	29	49	62	33	50	41	101	181	119	88	114	349	80	158	103	53	48	42	2011
08:00 - 09:00	地铁2号线	Total	4514	240	769	669	711	929	509	648	335	1139	2209	1446	906	915	2587	457	1136	548	343	488	1039	22537
09:00 - 10:00	Xi'an Metro Line 2	North Passenger Station	168	42	88	85	93	104	74	76	59	116	287	89	37	39	117	28	48	49	32	52	87	1770
09:00 - 10:00	地铁2号线	Beiyuan	87	22	14	33	20	50	14	13	17	44	76	37	4	11	32	7	14	15	2	7	30	549
09:00 - 10:00	地铁2号线	Sports Park	248	5	31	35	27	96	23	37	32	100	158	59	36	27	85	26	48	29	22	35	73	1232
09:00 - 10:00	地铁2号线	Administrative Center	77	2	17	34	9	8	11	13	14	36	95	26	24	13	43	4	14	24	14	16	27	521
09:00 - 10:00	地铁2号线	Fengcheng 5th Road	165	5	28	17	22	29	20	27	9	50	165	78	39	21	91	12	27	22	8	18	54	907
09:00 - 10:00	地铁2号线	City Library	195	13	36	36	30	24	33	29	16	58	139	81	41	36	64	12	48	37	13	30	59	1030
09:00 - 10:00	地铁2号线	Daming Palace West	195	8	33	39	39	47	25	25	27	64	140	81	45	23	103	28	46	33	11	20	52	1084
09:00 - 10:00	地铁2号线	Longshouyuan	225	21	48	43	28	60	22	32	8	56	181	155	71	41	99	23	55	40	35	38	69	1350
09:00 - 10:00	地铁2号线	Anyuanmen	143	2	28	20	25	28	16	19	24	20	106	74	41	20	94	14	50	25	15	22	40	826
09:00 - 10:00	地铁2号线	North Street	251	14	48	37	39	32	34	37	7	43	46	73	17	21	108	7	40	28	18	31	72	1003
09:00 - 10:00	地铁2号线	Bell Tower	579	16	36	29	30	33	40	24	15	7	60	125	32	14	229	18	44	25	15	32	89	1492
09:00 - 10:00	地铁2号线	Yongningmen	223	12	32	17	20	31	13	25	4	15	44	23	6	15	79	4	43	32	9	24	70	741
09:00 - 10:00	地铁2号线	Nanshaomen	161	11	23	9	12	19	14	25	6	19	50	26	65	4	50	10	35	9	11	27	35	621
09:00 - 10:00	地铁2号线	Stadium	144	7	18	18	10	13	10	15	4	7	31	37	18	33	20	8	22	21	7	24	58	525
09:00 - 10:00	地铁2号线	Xiaozhai	288	5	30	11	20	21	17	16	11	36	141	93	12	5	55	7	32	12	12	36	69	929
09:00 - 10:00	地铁2号线	Weiyi Street	173	11	22	10	17	23	19	26	11	33	112	84	40	23	78	24	17	21	20	29	72	865
09:00 - 10:00	地铁2号线	Convention and Exhibition Center	308	21	45	39	27	37	45	30	26	54	107	85	38	34	89	9	39	10	11	33	100	1187
09:00 - 10:00	地铁2号线	Sanyao	131	18	26	15	13	17	21	22	12	31	88	43	28	28	101	8	22	19	15	29	66	753
09:00 - 10:00	地铁2号线	Fengxiyuan	156	10	24	11	28	40	24	41	21	50	85	63	56	49	149	46	73	40	17	15	48	1046
09:00 - 10:00	地铁2号线	Aerospace City	268	7	54	13	33	36	33	28	20	60	209	117	82	53	189	46	75	57	11	32	47	1470
09:00 - 10:00	地铁2号线	Weiqu South	228	11	99	24	40	49	37	41	16	67	190	97	65	56	251	56	91	138	34	49	109	1748
09:00 - 10:00	地铁2号线	Total	4413	263	780	575	582	797	545	601	359	966	2510	1546	797	566	2126	397	883	686	332	599	1326	21649

## Sheet: 5.5
Time Period	Starting and Ending Stations		Xi'an Metro Line 2	地铁2号线	地铁2号线	地铁2号线	地铁2号线	地铁2号线	地铁2号线	地铁2号线	地铁2号线	地铁2号线	地铁2号线	地铁2号线	地铁2号线	地铁2号线	地铁2号线	地铁2号线	地铁2号线	地铁2号线	地铁2号线	地铁2号线	地铁2号线	地铁2号线
			North Passenger Station	Beiyuan	Sports Park	Administrative Center	Fengcheng 5th Road	City Library	Daming Palace West	Longshouyuan	Anyuanmen	North Street	Bell Tower	Yongningmen	Nanshaomen	Stadium	Xiaozhai	Weiyi Street	Convention and Exhibition Center	Sanyao	Fengxiyuan	Aerospace City	Weiqu South	Total
08:00 - 09:00	Xi'an Metro Line 2	North Passenger Station	137	30	62	42	62	65	42	47	40	59	86	36	33	16	51	25	31	39	32	48	48	1031
08:00 - 09:00	地铁2号线	Beiyuan	120	14	9	41	45	76	19	34	7	65	44	30	15	22	37	4	21	12	8	8	26	657
08:00 - 09:00	地铁2号线	Sports Park	261	5	22	32	46	125	44	59	28	132	124	69	47	54	106	28	49	33	11	35	46	1356
08:00 - 09:00	地铁2号线	Administrative Center	108	12	7	15	5	13	17	17	12	45	54	24	32	11	44	5	22	8	10	6	16	483
08:00 - 09:00	地铁2号线	Fengcheng 5th Road	232	16	37	9	13	27	38	38	15	99	140	87	61	31	97	20	40	27	15	20	32	1094
08:00 - 09:00	地铁2号线	City Library	274	34	96	59	35	27	16	50	27	84	133	80	58	87	85	29	78	41	10	26	39	1368
08:00 - 09:00	地铁2号线	Daming Palace West	279	22	91	62	76	57	18	26	28	112	218	109	79	68	118	21	70	38	14	18	40	1564
08:00 - 09:00	地铁2号线	Longshouyuan	321	27	99	103	108	111	17	18	15	101	247	140	118	104	207	43	114	46	18	42	46	2045
08:00 - 09:00	地铁2号线	Anyuanmen	197	18	52	50	51	66	30	12	15	29	147	47	69	69	113	18	63	14	15	15	39	1129
08:00 - 09:00	地铁2号线	North Street	341	14	22	20	23	35	24	22	10	29	13	30	16	12	83	13	30	24	19	26	42	848
08:00 - 09:00	地铁2号线	Bell Tower	625	7	42	33	46	49	31	32	8	8	21	14	15	20	131	9	24	17	17	28	62	1239
08:00 - 09:00	地铁2号线	Yongningmen	322	13	35	31	42	28	25	19	12	18	21	13	4	18	65	23	51	15	14	17	47	833
08:00 - 09:00	地铁2号线	Nanshaomen	140	10	21	15	24	23	21	24	5	15	30	9	43	6	50	9	38	16	6	19	23	547
08:00 - 09:00	地铁2号线	Stadium	128	4	16	13	20	19	23	9	12	14	32	19	11	20	22	8	30	12	10	18	26	466
08:00 - 09:00	地铁2号线	Xiaozhai	264	6	16	15	15	25	11	10	7	49	39	22	6	3	35	6	25	10	9	23	60	656
08:00 - 09:00	地铁2号线	Weiyi Street	181	9	24	27	35	45	29	25	12	39	75	47	47	45	97	12	24	26	20	32	53	904
08:00 - 09:00	地铁2号线	Convention and Exhibition Center	350	17	32	43	44	69	38	48	31	79	113	82	60	52	116	9	13	18	16	36	85	1351
08:00 - 09:00	地铁2号线	Sanyao	169	10	30	18	23	33	30	38	16	64	76	77	51	64	137	17	30	18	9	18	59	987
08:00 - 09:00	地铁2号线	Fengxiyuan	149	7	26	25	34	53	35	43	33	83	108	96	92	127	309	75	202	60	19	9	59	1644
08:00 - 09:00	地铁2号线	Aerospace City	248	9	39	29	59	65	31	45	30	100	201	80	134	127	361	54	167	56	17	28	47	1927
08:00 - 09:00	地铁2号线	Weiqu South	292	12	49	38	42	60	39	41	26	82	178	116	84	123	393	110	193	99	53	48	40	2118
08:00 - 09:00	地铁2号线	Total	5138	296	827	720	848	1071	578	657	389	1306	2100	1227	1075	1079	2657	538	1315	629	342	520	935	24247
09:00 - 10:00	Xi'an Metro Line 2	North Passenger Station	218	77	138	108	138	146	104	132	67	135	187	80	56	53	137	63	104	73	56	126	150	2348
09:00 - 10:00	地铁2号线	Beiyuan	94	13	14	34	26	51	30	18	21	41	56	14	11	6	44	6	16	19	6	13	16	549
09:00 - 10:00	地铁2号线	Sports Park	285	9	22	34	52	76	36	48	30	101	100	72	35	34	65	21	47	56	24	43	81	1271
09:00 - 10:00	地铁2号线	Administrative Center	98	9	16	31	2	19	13	26	5	36	62	18	18	18	24	4	21	21	3	19	20	483
09:00 - 10:00	地铁2号线	Fengcheng 5th Road	220	10	21	10	34	30	19	18	15	57	118	63	57	24	56	15	33	29	11	17	41	898
09:00 - 10:00	地铁2号线	City Library	256	14	34	33	28	39	15	28	17	58	101	62	60	34	71	20	40	26	11	30	59	1036
09:00 - 10:00	地铁2号线	Daming Palace West	197	11	41	43	47	50	24	30	16	64	121	73	55	34	94	24	57	26	10	30	30	1077
09:00 - 10:00	地铁2号线	Longshouyuan	333	20	46	49	44	59	12	36	6	63	151	95	80	45	117	28	55	29	31	35	55	1389
09:00 - 10:00	地铁2号线	Anyuanmen	188	6	24	15	24	33	10	7	20	13	92	46	32	25	53	22	40	21	9	20	43	743
09:00 - 10:00	地铁2号线	North Street	297	21	58	39	38	36	40	13	7	40	18	35	21	18	110	9	21	43	10	33	65	972
09:00 - 10:00	地铁2号线	Bell Tower	612	6	33	21	30	30	28	19	16	17	29	79	19	15	164	21	46	18	11	42	87	1343
09:00 - 10:00	地铁2号线	Yongningmen	228	18	22	22	40	44	14	31	5	11	19	25	5	13	48	14	28	15	14	25	47	688
09:00 - 10:00	地铁2号线	Nanshaomen	123	7	26	18	18	24	18	15	9	14	38	11	53	7	41	4	27	16	13	27	39	548
09:00 - 10:00	地铁2号线	Stadium	143	6	15	10	22	25	13	20	9	15	35	11	13	27	39	11	20	12	12	26	36	520
09:00 - 10:00	地铁2号线	Xiaozhai	254	7	20	7	19	22	19	11	10	20	70	54	15	3	42	8	19	22	20	26	66	734
09:00 - 10:00	地铁2号线	Weiyi Street	172	13	22	12	15	30	21	32	16	23	91	57	37	24	79	17	13	19	17	25	58	793
09:00 - 10:00	地铁2号线	Convention and Exhibition Center	306	12	41	31	44	39	47	31	14	41	84	72	48	29	93	14	24	17	12	26	71	1096
09:00 - 10:00	地铁2号线	Sanyao	190	8	26	21	24	29	27	19	9	49	82	40	31	32	98	26	16	37	12	37	59	872
09:00 - 10:00	地铁2号线	Fengxiyuan	192	11	16	10	22	36	22	28	14	44	85	69	52	57	135	43	70	41	26	10	38	1021
09:00 - 10:00	地铁2号线	Aerospace City	265	11	40	27	46	47	48	30	27	54	176	60	82	61	171	45	75	81	11	33	44	1434
09:00 - 10:00	地铁2号线	Weiqu South	278	15	46	21	28	49	32	33	32	86	168	77	67	40	215	52	116	130	33	60	58	1636
09:00 - 10:00	地铁2号线	Total	4949	304	721	596	741	914	592	625	365	982	1883	1113	847	599	1896	467	888	751	352	703	1163	21451

## Sheet: 5.6
Time Period	Starting and Ending Stations		Xi'an Metro Line 2	地铁2号线	地铁2号线	地铁2号线	地铁2号线	地铁2号线	地铁2号线	地铁2号线	地铁2号线	地铁2号线	地铁2号线	地铁2号线	地铁2号线	地铁2号线	地铁2号线	地铁2号线	地铁2号线	地铁2号线	地铁2号线	地铁2号线	地铁2号线	地铁2号线
			North Passenger Station	Beiyuan	Sports Park	Administrative Center	Fengcheng 5th Road	City Library	Daming Palace West	Longshouyuan	Anyuanmen	North Street	Bell Tower	Yongningmen	Nanshaomen	Stadium	Xiaozhai	Weiyi Street	Convention and Exhibition Center	Sanyao	Fengxiyuan	Aerospace City	Weiqu South	Total
08:00 - 09:00	Xi'an Metro Line 2	North Passenger Station	123	49	89	92	96	132	38	71	26	64	86	33	49	46	54	15	25	30	12	25	24	1179
08:00 - 09:00	地铁2号线	Beiyuan	139	20	31	133	136	201	62	78	40	101	147	73	70	67	57	17	75	20	11	19	19	1516
08:00 - 09:00	地铁2号线	Sports Park	297	14	21	98	108	319	153	160	88	282	291	147	136	170	126	55	157	51	20	46	26	2765
08:00 - 09:00	地铁2号线	Administrative Center	111	15	17	30	8	56	30	51	25	96	133	45	55	56	50	20	58	24	10	14	13	917
08:00 - 09:00	地铁2号线	Fengcheng 5th Road	187	42	75	29	27	69	69	113	58	166	330	187	144	151	129	62	145	48	36	46	31	2144
08:00 - 09:00	地铁2号线	City Library	214	92	169	155	58	32	22	79	69	156	326	211	168	221	134	75	211	58	25	50	53	2578
08:00 - 09:00	地铁2号线	Daming Palace West	233	82	223	275	228	160	21	54	77	247	522	259	242	260	231	106	255	69	38	54	40	3676
08:00 - 09:00	地铁2号线	Longshouyuan	313	100	224	349	257	255	28	19	21	173	468	352	338	337	324	104	333	88	35	65	57	4240
08:00 - 09:00	地铁2号线	Anyuanmen	171	54	115	154	139	182	32	22	17	48	211	145	180	215	206	56	229	50	20	56	47	2349
08:00 - 09:00	地铁2号线	North Street	194	24	68	73	73	78	42	39	5	42	7	28	38	54	104	31	68	41	15	32	38	1094
08:00 - 09:00	地铁2号线	Bell Tower	379	27	53	103	86	121	65	34	16	7	26	25	48	52	156	24	77	28	16	25	42	1410
08:00 - 09:00	地铁2号线	Yongningmen	216	22	65	108	93	142	45	71	20	25	40	20	8	36	92	37	156	34	28	31	50	1339
08:00 - 09:00	地铁2号线	Nanshaomen	135	29	44	62	57	67	34	64	15	41	39	11	41	20	83	14	115	27	23	44	30	995
08:00 - 09:00	地铁2号线	Stadium	134	17	39	63	51	89	38	42	20	29	41	29	4	37	38	21	99	33	17	30	35	906
08:00 - 09:00	地铁2号线	Xiaozhai	186	8	26	62	34	63	42	51	21	89	68	36	31	12	46	10	48	21	21	49	86	1010
08:00 - 09:00	地铁2号线	Weiyi Street	144	29	54	122	89	118	57	94	49	83	151	87	112	64	89	23	72	47	42	72	74	1672
08:00 - 09:00	地铁2号线	Convention and Exhibition Center	299	60	75	193	141	211	93	124	78	135	282	207	227	227	212	24	20	32	29	74	117	2860
08:00 - 09:00	地铁2号线	Sanyao	190	23	58	88	62	95	56	93	31	130	256	158	122	217	240	80	99	18	19	37	61	2133
08:00 - 09:00	地铁2号线	Fengxiyuan	188	23	69	133	110	125	53	115	36	97	250	213	291	324	446	182	469	109	18	17	69	3337
08:00 - 09:00	地铁2号线	Aerospace City	236	52	65	118	143	168	91	104	51	168	363	189	289	331	485	163	410	107	29	34	66	3662
08:00 - 09:00	地铁2号线	Weiqu South	230	43	72	109	107	156	99	104	60	140	322	212	246	270	467	205	423	197	96	102	36	3696
08:00 - 09:00	地铁2号线	Total	4319	825	1652	2549	2103	2839	1170	1582	823	2319	4359	2667	2839	3167	3769	1324	3544	1132	560	922	1014	45478
09:00 - 10:00	Xi'an Metro Line 2	North Passenger Station	117	66	103	74	108	122	73	88	60	179	191	58	78	50	100	39	91	53	22	58	64	1794
09:00 - 10:00	地铁2号线	Beiyuan	63	18	9	47	31	51	19	20	11	54	69	35	31	33	32	13	27	12	12	22	14	623
09:00 - 10:00	地铁2号线	Sports Park	275	17	28	52	55	95	56	68	37	187	136	72	82	61	95	30	71	43	20	43	39	1562
09:00 - 10:00	地铁2号线	Administrative Center	83	3	16	28	11	46	24	41	13	65	86	30	24	25	46	11	35	20	9	13	12	641
09:00 - 10:00	地铁2号线	Fengcheng 5th Road	168	12	23	14	22	34	33	29	25	77	108	71	87	68	73	24	60	26	14	32	34	1034
09:00 - 10:00	地铁2号线	City Library	213	26	54	59	42	37	28	43	22	94	170	91	89	84	69	36	87	49	14	23	49	1379
09:00 - 10:00	地铁2号线	Daming Palace West	174	19	64	75	69	63	32	39	24	93	141	111	98	104	91	40	93	40	12	33	38	1453
09:00 - 10:00	地铁2号线	Longshouyuan	225	32	64	83	82	68	18	41	4	94	195	147	133	118	156	50	126	49	25	43	39	1792
09:00 - 10:00	地铁2号线	Anyuanmen	167	13	35	44	35	53	18	12	21	27	74	66	67	66	71	28	92	30	18	22	46	1005
09:00 - 10:00	地铁2号线	North Street	197	21	66	44	58	51	64	57	6	79	20	40	40	28	103	15	31	30	11	26	49	1036
09:00 - 10:00	地铁2号线	Bell Tower	308	22	38	38	47	41	54	24	12	12	34	41	29	21	129	16	45	23	23	38	49	1044
09:00 - 10:00	地铁2号线	Yongningmen	165	12	23	34	33	51	16	27	11	17	14	26	4	13	51	15	44	34	18	21	59	688
09:00 - 10:00	地铁2号线	Nanshaomen	90	11	24	28	26	30	23	35	14	34	26	14	66	16	35	18	56	20	23	29	30	648
09:00 - 10:00	地铁2号线	Stadium	97	11	23	22	24	37	20	23	14	28	27	21	25	42	29	14	34	16	14	23	33	577
09:00 - 10:00	地铁2号线	Xiaozhai	190	5	21	21	14	41	20	26	14	43	49	42	29	15	69	12	29	24	19	34	47	764
09:00 - 10:00	地铁2号线	Weiyi Street	146	12	29	28	26	53	26	32	16	40	85	53	47	42	68	18	25	21	16	34	42	859
09:00 - 10:00	地铁2号线	Convention and Exhibition Center	252	21	59	62	62	89	71	74	36	69	100	107	95	82	68	8	35	18	27	33	60	1428
09:00 - 10:00	地铁2号线	Sanyao	180	13	37	52	43	52	23	44	19	73	96	56	64	64	101	22	40	25	12	28	41	1085
09:00 - 10:00	地铁2号线	Fengxiyuan	174	18	31	38	46	52	49	46	27	68	103	83	114	114	142	60	149	53	23	9	57	1456
09:00 - 10:00	地铁2号线	Aerospace City	244	16	42	51	52	74	52	53	40	78	218	85	128	93	149	59	99	71	12	27	43	1686
09:00 - 10:00	地铁2号线	Weiqu South	237	10	34	36	47	59	40	39	29	87	171	71	93	92	129	64	117	117	30	46	39	1587
09:00 - 10:00	地铁2号线	Total	3765	378	823	930	933	1199	759	861	455	1498	2113	1320	1423	1231	1806	592	1386	774	374	637	884	24141

## Sheet: 5.7
Time Period	Starting and Ending Stations		Xi'an Metro Line 2	地铁2号线	地铁2号线	地铁2号线	地铁2号线	地铁2号线	地铁2号线	地铁2号线	地铁2号线	地铁2号线	地铁2号线	地铁2号线	地铁2号线	地铁2号线	地铁2号线	地铁2号线	地铁2号线	地铁2号线	地铁2号线	地铁2号线	地铁2号线	地铁2号线
			North Passenger Station	Beiyuan	Sports Park	Administrative Center	Fengcheng 5th Road	City Library	Daming Palace West	Longshouyuan	Anyuanmen	North Street	Bell Tower	Yongningmen	Nanshaomen	Stadium	Xiaozhai	Weiyi Street	Convention and Exhibition Center	Sanyao	Fengxiyuan	Aerospace City	Weiqu South	Total
08:00 - 09:00	Xi'an Metro Line 2	North Passenger Station	253	45	75	85	50	76	42	42	36	54	108	29	21	13	41	13	34	64	15	24	37	1157
08:00 - 09:00	地铁2号线	Beiyuan	145	19	7	30	34	42	28	18	4	32	82	49	13	13	38	7	14	25	9	17	20	646
08:00 - 09:00	地铁2号线	Sports Park	374	24	39	33	48	86	43	45	39	97	123	73	34	32	91	24	73	118	20	36	84	1536
08:00 - 09:00	地铁2号线	Administrative Center	122	9	14	30	4	16	17	13	7	39	56	36	17	12	34	5	16	44	6	17	25	539
08:00 - 09:00	地铁2号线	Fengcheng 5th Road	220	15	44	10	24	45	16	27	10	67	112	75	29	45	92	30	47	48	14	27	48	1045
08:00 - 09:00	地铁2号线	City Library	231	30	80	40	26	24	11	27	16	67	112	79	47	51	83	27	61	49	9	24	43	1137
08:00 - 09:00	地铁2号线	Daming Palace West	270	22	82	69	61	33	17	23	23	88	182	105	50	62	119	23	69	42	22	32	36	1430
08:00 - 09:00	地铁2号线	Longshouyuan	273	30	84	89	65	61	21	19	6	93	214	150	74	82	171	37	81	64	39	60	66	1779
08:00 - 09:00	地铁2号线	Anyuanmen	176	19	41	30	43	29	26	10	14	26	82	49	41	64	111	17	72	45	16	22	40	973
08:00 - 09:00	地铁2号线	North Street	158	11	32	18	30	25	22	17	6	56	34	23	17	21	86	11	25	35	8	32	51	718
08:00 - 09:00	地铁2号线	Bell Tower	267	24	65	27	38	27	33	29	17	19	24	63	24	7	155	14	38	26	14	19	58	988
08:00 - 09:00	地铁2号线	Yongningmen	206	15	43	23	40	28	26	37	9	14	23	11	7	16	66	18	37	35	7	31	65	757
08:00 - 09:00	地铁2号线	Nanshaomen	148	4	26	21	21	10	29	18	10	13	32	8	47	10	58	11	23	25	15	38	47	614
08:00 - 09:00	地铁2号线	Stadium	188	5	28	18	25	17	24	6	5	15	21	22	5	24	26	6	24	18	11	21	64	573
08:00 - 09:00	地铁2号线	Xiaozhai	232	4	39	10	12	23	33	25	9	23	65	26	10	7	44	6	14	39	14	19	85	739
08:00 - 09:00	地铁2号线	Weiyi Street	306	19	48	34	28	33	38	30	9	31	88	41	33	29	88	22	28	32	16	41	87	1081
08:00 - 09:00	地铁2号线	Convention and Exhibition Center	630	15	84	39	48	54	53	50	29	57	104	76	47	51	103	9	39	23	23	38	107	1679
08:00 - 09:00	地铁2号线	Sanyao	446	17	57	29	25	31	73	31	8	46	96	44	27	52	172	18	36	32	18	27	61	1346
08:00 - 09:00	地铁2号线	Fengxiyuan	326	20	45	34	32	27	34	42	20	59	99	72	71	98	293	54	169	69	24	12	65	1665
08:00 - 09:00	地铁2号线	Aerospace City	704	17	66	32	45	53	78	46	46	97	200	88	67	93	351	39	131	67	12	33	72	2337
08:00 - 09:00	地铁2号线	Weiqu South	814	24	91	48	49	77	159	64	26	114	244	130	88	140	472	93	185	291	56	55	72	3292
08:00 - 09:00	地铁2号线	Total	6489	388	1090	749	748	817	823	619	349	1107	2101	1249	769	922	2694	484	1216	1191	368	625	1233	26031
09:00 - 10:00	Xi'an Metro Line 2	North Passenger Station	317	55	151	117	123	171	103	111	57	127	425	93	51	50	160	60	79	155	34	62	86	2587
09:00 - 10:00	地铁2号线	Beiyuan	103	29	13	37	22	39	19	29	13	39	60	23	9	10	32	7	17	30	8	14	55	608
09:00 - 10:00	地铁2号线	Sports Park	288	22	58	45	46	101	47	63	40	91	165	68	33	36	101	18	68	112	12	59	115	1588
09:00 - 10:00	地铁2号线	Administrative Center	111	14	15	27	6	21	16	23	11	42	100	39	11	12	61	14	13	38	8	20	47	649
09:00 - 10:00	地铁2号线	Fengcheng 5th Road	199	20	44	14	29	29	24	26	12	64	125	49	35	26	69	21	54	32	7	37	44	960
09:00 - 10:00	地铁2号线	City Library	248	21	53	39	19	42	16	21	17	55	149	72	33	27	84	37	53	48	23	41	70	1168
09:00 - 10:00	地铁2号线	Daming Palace West	233	17	58	45	31	31	38	22	17	85	154	69	45	41	123	29	46	57	9	42	55	1247
09:00 - 10:00	地铁2号线	Longshouyuan	236	28	68	40	51	50	19	42	19	85	205	89	61	43	149	32	86	58	39	45	102	1547
09:00 - 10:00	地铁2号线	Anyuanmen	135	17	28	24	25	22	17	19	24	30	110	61	29	30	73	16	38	35	22	23	53	831
09:00 - 10:00	地铁2号线	North Street	145	21	39	20	28	39	55	40	12	53	50	20	30	20	106	11	32	42	26	27	60	876
09:00 - 10:00	地铁2号线	Bell Tower	247	18	39	26	29	37	35	42	16	13	60	114	32	10	234	17	48	35	19	31	117	1219
09:00 - 10:00	地铁2号线	Yongningmen	180	11	48	23	40	30	20	27	15	15	48	31	6	7	66	16	36	30	19	32	62	762
09:00 - 10:00	地铁2号线	Nanshaomen	119	10	28	16	23	27	32	19	9	15	29	22	47	7	51	11	24	17	17	31	56	610
09:00 - 10:00	地铁2号线	Stadium	153	17	22	16	17	14	15	17	12	20	27	23	9	32	50	8	27	26	23	31	62	621
09:00 - 10:00	地铁2号线	Xiaozhai	211	8	51	30	18	22	31	25	12	25	102	71	14	5	71	10	20	25	15	35	94	895
09:00 - 10:00	地铁2号线	Weiyi Street	281	18	56	20	13	34	28	43	16	35	102	65	42	25	105	21	19	33	11	20	69	1056
09:00 - 10:00	地铁2号线	Convention and Exhibition Center	581	20	93	30	35	31	52	43	15	43	103	106	36	40	108	8	37	23	21	28	101	1554
09:00 - 10:00	地铁2号线	Sanyao	461	29	75	22	29	40	71	43	6	57	95	47	29	40	176	23	39	55	12	31	76	1456
09:00 - 10:00	地铁2号线	Fengxiyuan	307	15	62	24	25	35	43	30	12	53	124	74	52	68	167	61	68	53	23	10	60	1366
09:00 - 10:00	地铁2号线	Aerospace City	609	24	100	36	26	54	77	42	35	97	243	110	82	69	250	44	83	100	14	43	74	2212
09:00 - 10:00	地铁2号线	Weiqu South	918	34	171	48	48	92	121	55	48	112	265	102	57	59	381	84	132	280	45	85	75	3212
09:00 - 10:00	地铁2号线	Total	6082	448	1272	699	683	961	879	782	418	1156	2741	1348	743	657	2617	548	1019	1284	407	747	1533	27024
